# Supplementary material for: Antarctic Thraustochytrids as Sources of Carotenoids and High-Value Fatty Acids
Source: Mar Drugs. 2021 Jul 6;19(7):386. doi: 10.3390/md19070386 (PMC8303828; doi:10.3390/md19070386)
Supplement: Supplementary file 1 [file marinedrugs-19-00386-s001.zip]

Archive with 2 entries (2 files):
- Leyton et al 2021 Supplemetal Material revised - al.pdf
- Supplemental file 1.xlsx
